# Supplementary material for: Bovine Fibroblast-Derived Extracellular Matrix Promotes the Growth and Preserves the Stemness of Bovine Stromal Cells during In Vitro Expansion
Source: J Funct Biomater. 2023 Apr 13;14(4):218. doi: 10.3390/jfb14040218 (PMC10144935; doi:10.3390/jfb14040218)
Supplement: Supplementary file 1 [file jfb-14-00218-s001.zip]

Archive with 1 entries (1 files):
- jfb-2334371-supplementary.pdf
